# Supplementary material for: Brain region and epilepsy-associated differences in inflammatory mediator levels in medically refractory mesial temporal lobe epilepsy
Source: J Neuroinflammation. 2016 Oct 13;13:270. doi: 10.1186/s12974-016-0727-z (PMC5064886; doi:10.1186/s12974-016-0727-z)
Supplement: Additional file 1: — Patient data repository. (XLSX 79 kb) [file 12974_2016_727_MOESM1_ESM.xlsx]

## Sheet: DATA REPOSITORY
												HIPPOCAMPUS	MEDIATOR LEVELS (pg / g tissue)																									HIPPOCAMPUS		ENTORHINAL CORTEX		MEDIATOR LEVELS (pg / g tissue)
Case#	Epilepsy (-/+)	Epilepsy Risk Factor	Gender	Age at Surgery	Side	Phase2	Engel CLASSIFICA-TION	Follow Up DURATION	LOCALIZATION OF FINDINGS	PATHOLOGY REPORTª	MRI REPORT*	HC Case#	Eotaxin_HC	IP-10_HC	MCP-1_HC	MCP-4_HC	MIP-1α_HC	MIP-1β_HC	TARC_HC	GM-CSF_HC	IFN-γ_HC	IL-1α_HC	IL-1β_HC	IL-2_HC	IL-4_HC	IL-6_HC	IL-8_HC	IL-10_HC	IL-12p40_HC	IL-12p70_HC	IL-17A_HC	TNF-α_HC	TNF-β_HC	VEGF_HC	CRP_HC	ICAM-1_HC	VCAM-1_HC	Tissue Wt(g)		ERCx Case#	Eotaxin_ERCx	IP-10_ERCx	MCP-1_ERCx	MCP-4_ERCx	MIP-1α_ERCx	MIP-1β_ERCx	TARC_ERCx	GM-CSF_ERCx	IFN-γ_ERCx
1	1	?	F	39	L	Y	1A	> 1.5 y	HC	HC	HC,MTS	1																												1	569.5	5991	4702	778.1	307	1538	644.5	0	0
2	1	Cancer	M	32	L	N	1A	> 1.5 y	BOTH HC & CX	CX,GL,PRO HC,PRO	HC,PRO	2	1013	1260	3404	1239	485.6	2124	678.7	10862	157.9	1697	20.5	131.7	25.61	11.48	191.6	13.23	0	8.935	1204	4.539	14.88	2515	20000	8798	1213	0.0282		2	87.09	538	889.2	272.2	223.7	431.6	89.96	0	0
3	1	?	M	38	L	Y	1A	> 1.5 y	HC	?HC	HC,AT	3	168.7	1660	7485	700.2	1468	1881	449.5	9693	140.9	489.9	32.12	144.1	25.05	10.24	192.8	5.175	88.14	7.974	690.1	15.24	13.28	7582	16519	4633	2478	0.0316		3	113.9	3164	5226	482.9	0	1916	624.7	0	0
4	1	?	M	53	R	Y	1A	> 1.5 y	HC	HC,AM,AHS	HC,MTS	4	1753	3044	5587	3581	383.6	5997	4862	8580	421.2	1746	34.79			211	1040	4.581	78.01	17.85	1240	9.123	11.76	2826	17471	15782	70958	0.0357		4	718.6	3405	4693	1015	617.8	1196		0	0
5	1	CHI	M	41	L	N	1D	> 1.5 y	HC	AM,NL,HC,GL	HC,MTS	5	209	2580	17028	324.9	4567	3469	215.9	12012	0	774.4	37.01	34.07	16	99.13	1755	6.413	344.8	0	1282	22.29	16.46	2587	60588	24835	12306	0.0255		5	141.4	1613	10553	440.9	2125	4216	146	0	0
6	1	Febrile	M	36	R	N	3A	> 1.5 y	HC	GL,HC	HC,MTS	6	162.5	1982	2633	252.6	417.5	281.2	167.8	9339	0	508.2	15.93	0	16.51	0	689.3	22.56	251.9	0	2548	3.903	12.79	583.6	24613	5854	2387	0.0328		6	235.8	1635	4027	357.8	0	434.6	205.3	0	0
7	1	?	F	48	L	N	1A	> 1.5 y	HC	AHS,NL,HC,AM	HC,MTS	7	488	2314	2941	709.3	417.5	1210	167.8	9339	0	562.5	16.63	26.49	22.19	0	1376	4.986	84.91	7.682	2769	3.903	12.79	583.6	17652	6091	4280	0.0328		7	412.9	1843	4961	259.7	0	629.1	172.6	0	0
8	1	Isch/Hypoxic	M	33	R	Y	?	> 1.5 y	BOTH HC & CX	AHS,HC,AM	CX,AT	8	828.5	2955	6655	1450	429.3	3292	880.3	9602	139.6	1015	19.76	187.5	35.19	10.15	172.8	5.127	0	20.32	1502	4.013	13.16	600.1	18555	9875	1646	0.0319		8	776.2	7372	5778	1091	998.1	2702	1052	0	0
9	1	CHI	M	52	L	N	1A	> 1.5 y	HC	HC,NL,GL	HC,MTS	9	1153	3771	7944	1387	713.2	1301	669.5	0	0	523.1	0	0	7.552	0	211.1	8.517	145.1	0	165.4	0		3877	49016	11875	20188	0.0192		9	681.6	12640	5579	837.9	1077	2205	473.6	0	0
10	1	Febrile	M	19	L	N	1A	> 1.5 y	HC	HC,NL,GL	HC,MTS	10	1710	4258	11315	1977	906.8	3358	1672	20285	0	1087	0	0	3.562	21.43	9.261	10.83	0	0	210.3	0		2789	69219	33457	3417	0.0151		10	447.9	2526	2773	581.5	0	989.8	420.5	0	0
11	1	?	F	37	L	Y	2D	> 1.5 y	CX	CX,AM	-	11	622.5	2375	7469	977.3	2712	2734	707.1	0	126.1	2063	31.19	24.61	15.41	24.9	218.2	0	78.9	0	89.95	9.227	0	42282	19997	10181	40572	0.0353		11	165	2471	3737	587.8	0	574.3	480.9	0	0
12	1	CHI	M	41	L	N	1D	> 1.5 y	BOTH HC & CX	AM,NL,CX,HC	HC,MTS	12	556.7	4153	7958	815.4	2692	3684	383.7	9602	139.6	896.6	23.16	206.4	39.72	0	200.1	5.127	87.31	7.899	856	8.297	13.16	1515	12536	6103	1382	0.0319		12	142.9	10794	2327	222.1	367.1	603.6	147.6	0	0
13	0	Nonepileptic	M	63	R	-	Ø	-	CX	CX,BL	-	13	712.4	1788	15725	657.7	0	952.8	179.3	0	0	1430	34.91	0	5.044	121.3	4003	5.327	90.72	0	2117	0	13.67	1706	87870	24664	100000	0.0307		13	1371	8432	11130	1303	312.6	2563	916.1	0	0
14	1	?	M	31	L	Y	1A	> 1.5 y	HC	?HC	HC,MTS	14	379.2	11755	25732	582.6	1204	13926	494.5	8256	0	761.2	17.03	0	5.715	8.724	257.9	4.408	75.07	0	1463	3.45	11.31	1405	19358	12833	34334	0.0371		14	427.9	3351	4058	733.3	501.6	3679	918.4	0	0
15	1	?	M	42	R	N	1D	> 1.5 y	BOTH HC & CX	CX,AM,HC	HC,MTS	15	468.3	3160	7697	829.5	3039	3703	385.7	9116	132.5	637	31.25	176.4	29.06	0	168.7	26.75	82.89	7.499		16.42	0	1837	19375	15902	44.64	0.0336		15	284.6	1999	2480	365.1	281.8	727.5	113.3	0	0
16	1	Isch/Hypoxic	M	16	L	Y	1A	> 1.5 y	BOTH HC & CX	HC,NL,AHS	CX,AT HC,AT	16	791.4	2521	14592	1175	444.6	3709	1069	9945	144.6	298.1	35.18			28.28	410.3	0	90.43		103.1	14.08	13.63	40462	13627	7909	7841	0.0308		16	403	2929	7120	683.5	246.3	1726	673.8	0	0
17	1	?	M	26	R	N	1A	> 1.5 y	HC	HC,AHS	HC,MTS	17	233.8	1032	3298	363.4	600.6	988.8	241.5	13434	0	862.9	0.254	38.1	11.87	0	208.9	7.173	0	0	403	5.614	18.41		18974	4618	894.7	0.0228		17	94.34	1063	1809	146.6	242.4	746.8	97.44	0	0
18	1	CHI	F	53	L	Y	1A	> 1.5 y	HC	AHS,NL,HC,AM	HC,AT	18	1752	13264	11196	1248	1233	2666	1356	6930	0	361.6	16.36	19.66	8.712	171.3	2507	3.7	63.01	5.701	1580	2.896	0	1960	34452	22507	23043	0.0442		18	754.7		23200	1083	2782	6514	697.3	7453	0
19	0	Nonepileptic	F	52	R	-	Ø	-	CX	CX,BL	-	19	495.3	7988	10785	742.3	1653	4066	433.5	0	0	1350	52.06	73.84	14.23	224.4	2808	0	0	6.773	767.9	10.99	0	514.6	13073	7339	100000	0.0372		19	138.1	4854	3369	451.6	354.8	1008	142.6	7935	0
20	1	CHI	F	31	R	Y	1A	> 1.5 y	BOTH HC & CX	CX,HC	HC,AT	20	433.2	2308	4326	630.9	0	1660	730.1	0	0	1202	40.03	22.86	9.232	55.57	252.1	4.304	0	6.631	511.3	3.369	0	503.7	20076	7137	14779	0.038		20	390.7	6185	3970	669.8	0	667.7	1265	0	0
21	1	CHI	M	36	L	Y	1A	> 1.5 y	CX	CX	CX,AT	21																												21	756.3	788	1865	556.4	255.5	424.2	569.1	0	0
22	1	CHI	M	32	L	Y	1A	> 1.5 y	BOTH HC & CX	NL,GL,CX,HC	HC,AT	22																												22	123.4	4439	2728	435.1	0	1328	127.4	0	0
23	1	mild CHI	F	24	R	Y	1A	> 1.5 y	HC	AHS,NL,HC	HC,MTS	23	860.8	2756	24754	1278	537	2882	1136	0	174.6	1379	0.227	130.2	19.68	12.69	354.5	0	109.2	9.881	2458	5.02	0	39091	24800	10553	2447	0.0255		23	388.1	8194	12668	845.4	1251	9327	636.1	0	0
24	1	Febrile	F	32	R	N	1A	> 1.5 y	HC	HC,NL	HC,MTS	24	161	626.8	3532	547.2	413.7	1223	385.6	0	0	314.9	0.175	26.25	14.04	9.778	100.9	4.941	0	7.612	960.6	3.867	0	0	21290	11121	317.2	0.0331		24	371	893.5	2338	534.7	762.2	1328	419	7526	0
25	1	Febrile	F	34	R	Y	2A	> 1.5 y	CX	? Hereditary?	CX,PRO	25	835.3	2273	5468	857.9	436.1	1174	1078	0	0	528	0.184	27.67	14.41	10.31	597.8	5.208	384.1	8.025	751.8	4.077	0	609.6	33631	8962	41455	0.0314		25	358.3	4581	3538	551.5	422.6	1604	440.4	0	0
26	1	Cancer	M	28	R	N	1A	> 1.5 y	HC	HC,NL,GL	HC,MTS	26	775	7482	54390	798.2	351.1	1672	889.5	0	0	2763	32.35	22.28	12.51	8.299	407.9	4.193	71.41	6.461	805.6	10.53	0	3446	21277	12615	29892	0.039		26	263.9	1674	2137	427.1	0	597.9	317.4	0	0
27	1	Febrile	F	21	L	Y	2B	> 1.5 y	-	?	-	27	993.2	1911	2695	538	0	599	357.5	0	0	1116	0.375	0	16.54	0	66.97	10.62	0	16.36	206.2	8.312	0	1243	35552	6779	4929	0.0154		27	162.5	847.7	2175	252.6	417.5	607	167.8	0	0
28	0	Nonepileptic	M	61	L	-	Ø	-	CX	CX,BL	-	28																												28	1735			790.4	1611	3511	1770	0	0
29	1	Infection	M	32	L	N	1A	> 1.5 y	HC	AHS,NL,HC	HC,MTS	29	356.8	6157	3780	390.4	265.9	829.2	106.9	0	0	418.4	7.297	16.87	7.577	0	63.29	0	54.08	0	1009	2.486	0	371.7	44959	18850	3379	0.0515		29	471.3	49797	5188	243.7	1897	3709	161.9	0	0
30	1	Infection	F	52	L	Y	1A	> 1.5 y	HC	HC,AM,NL	HC,AT	30	174.8	1734	5371	800.3	449	885.9	727.3	0	0	3388	44.69	0	8.997	65.95	616.3	5.362	0	8.261	463.3	4.197	13.76	4833	44302	16800	24236	0.0305		30	223.9	22289	3023	719.1	0	911.6	822.9	0	0
31	1	Developmental	M	41	L	Y	2B	> 1.5 y	CX	CX,PRO	CX,AT,PRO	31	143.3	1855	2001	222.7	0	566.7	148	0	0	2096	23.12	0	7.704	0	142.5	4.396	0	6.773	270.5	3.441	0	514.6	23613	10097	10677	0.0372		31	107	8162	2139	335.2	0	577	372.5	0	0
32	0	Nonepileptic	F	82	R	-	Ø	-	CX	CX,BL	-	32	1108	5102	13777	920.7	440.3	1182	566	0	0	227.5	0.186	0	4.285	100.6	3048	0	263.3	0	102.1	4.116	0	2814			100000	0.0311		32	700.5	58652		836.8	6487		1117	0	0
33	1	CHI	M	43	L	Y	1A	> 1.5 y	BOTH HC & CX	AHS,HC,NL,CX	HC,MTS	33	413.2	1986	15278	1414	6960	7651	426.8	0	0	7232	0	0	4.169	0	10.84	0	0	0		0	0	1484	32512	18419	1256	0.0129		33	381.9	14922	8844	471	0	583.2	662.3	0	0
34	1	Cancer	M	37	R	Y	2B	> 1.5 y	HC	?HC	HC,AT	34	1486	7371	7169	1999	362.3	3378	2724	0	0	264.3	0.153	88.68	16.18	23.21	330.1	0	73.68	6.666	1741	3.386	0	506.4	22286	27762	67746	0.0378		34	175.9	6204	2921	646.9	0	806.8	727.1	0	0
35	1	CHI	M	32	L	Y	3A	> 1.5 y	-	?	-	35																												35	1054	3735	8055	721.9	0	1067	631.7	0	0
36	1	?	F	20	R	N	1D	> 1.5 y	BOTH HC & CX	HC,AHS,NL CX,PRO	HC,MTS	36	1711	1237	6091	1717	1259	3643	1636	0	0	2722	20.33	22.68	13.69	8.45	367.1	0	72.72	6.579	2013	3.342	0	6134	34621	34465	3728	0.0383		36	134.9	1635	2407	593.3	346.7	1030	289.4	0	0
37	1	Developmental	M	35	L	N	1A	> 1.5 y	CX	CX,PRO	HC,PRO	37	173.6	1241	2018	269.9	0	840.5	179.3	0	0	405.1	0.188	28.3	9.045	10.54	171.6	5.327	0	8.208	864.5	4.17	0	12427	27655	9342	371.3	0.0307		37	329.6	881.3	1136	427.8	0	494.7	0	0	0
38	1	CHI	F	67	R	Y	1A	> 1.5 y	BOTH HC & CX	AM,GL,CX,HC	CX,AT HC,AT	38																												38	823.8	3633	5862	1447	1278	4067	1207	0	0
39	1	CHI	M	46	R	Y	3A	> 1.5 y	HC	AM,HC	HC,AT	39	381.7	8866	3561	445.8	272.2	1271	109.5	0	0	1504	32.44	0	8.364	162	2075	0	55.37	5.009	140.3	2.545	0	864.9	16670	4748	36101	0.0503		39	452.4	8701	7673	663.9	381.4	1759	1394	0	0
40	1	Infection	F	44	L	Y	1A	> 1.5 y	HC	HC,AM,NL	HC,MTS	40	155.8	2914	4206	831.2	0	1278	538.9	0	0	943.7	12.1	25.4	10.93	9.463	258.6	0	0	7.368	1244	3.743	0	0	19386	8447	2289	0.0342		40	315.8	4364	4674	361.5	290.1	421.8	116.6	0	0
41	1	Isch/Hypoxic	F	43	L	Y	1A	> 1.5 y	HC	HC,NL,GL	HC,MTS	41	111.5	1155	1988	173.3	0	1503	115.2	0	0	118.6	0	18.18	6.977	6.771	293	0	58.27	0	2608	2.678	0	4835	18414	10770	9188	0.0478		41	338.4	4348	2338	540.6	0	581.3	474.3	0	0
42	1	Febrile	F	37	R	N	1A	> 1.5 y	HC	AHS,NL,HC,AM	HC,MTS	42	242.3	4113	11282	376.6	0	2852	250.2	0	0	82.64	0	0	2.445	0	423.6	0	0	0	0	22.91	0		30845	3791	1145	0.022		42	153.2	1475	3167	238.1	862.5	1152	158.2	0	0
43	1	Febrile	F	23	R	N	1A	> 1.5 y	HC	AHS,NL,HC,AM	HC,AT	43	138.4	933.6	4066	215.2	355.7	239.6	143	0	0	107.1	0	22.57	7.395	0	152.3	4.248	72.34	6.545	613.9	3.325	0	29381	10722	11587	2618	0.0385		43	400.9	4140	2894	583.9	953.6	1481	418.7	0	0
44	1	Developmental	M	45	L	N	1A	> 1.5 y	BOTH HC & CX	HC,CX	HC,AT	44	994.3	4036	4170	1357	309.8	2457	1351	0	0	122.6	0	56.99	8.956	0	91.24	0	0	0	982.7	0	0	4910	12638	6652	6217	0.0442		44	143.3	2166	1596	464.8	368.1	649.7	148	0	0
45	1	Febrile	M	28	R	Y	1A	> 1.5 y	HC	AM,HC,AHS,NL	HC,AT	45	1246	1405	4759	1359	359.4	2316	951.5	0	0	1329	10.74	22.8	6.771	18.44	242.8	0	73.1	0	1297	3.36	0	502.4	39071	9843	18299	0.0381		45	837.2	3690	3802	238.8	394.6	1364	323.9	0	0
46	1	Developmental	F	49	L	Y	1A	> 1.5 y	HC	HC,AM	HC	46	124.5	1365	3289	193.6	319.9	1195	128.6	0	0	576.2	9.81	0	8.241	148.1	585.1	0	0	5.887	1122	8.015	9.805	3730	24827	12540	27315	0.0428		46	506.4	5908	6758	721.5	420	974.3	680.4	0	0
47	1	Febrile	F	35	R	Y	1A	> 1.5 y	HC	HC ?	HC,AT	47																												47	107.9	2480	3284	167.7	0	684.8	242	6200	0
48	1	mild CHI	M	30	L	N	1A	> 1.5 y	BOTH HC & CX	HC,AM,NL,CX	HC,AT	48	723.6	1911	1778	306.9	507.2	1114	203.9	0	0	145.3	0	0	0	0	116.9	6.057	291.7	0	0	4.741	0	49908	28511	6444	9978	0.027		48	354.1	3281	1332	206.6	0	515.7	323.3	0	0
49	1	CHI	F	48	R	N	1D	> 1.5 y	HC	HC,NL	HC,MTS	49	1168	2236	4383	1990	415	3637	1264	0	0	386.2	0.175	119.8	13.06	0	75.08	4.956	0	7.636	2136	3.879	0	580.1	16464	9118	1273	0.033		49	131.9	3789	1298	205.1	0	622.7	136.3	0	0
50	1	?	M	62	R	N	1D	> 1.5 y	BOTH HC & CX	HC,NL	CX,AT HC,MTS	50	181.3	1197	4465	281.8	2396	1660	187.3	0	0	161	0	0	1.535	0	273.4	5.562	0	0	0	4.354	0	37286	40571	32112	89847	0.0294		50	729.8	1007	1633	793	370.1	681.3	677.1	0	0
51	1	?	F	38	R	Y	1A	> 1.5 y	CX	?CX,PRO	CX,PRO	51	855.6	2755	7771	537.6	410	972.1	972.9	9171	0	496.3	0.173	0	4.875	0	270.7	4.896	445.1	7.544	0	0	0	10116		17551	24350	0.0334		51	657.8	4145	8697	455.8	349.3	2679	948	0	0
52	1	CHI	M	23	R	N	1A	> 1.5 y	CX	CX	CX,PRO	52																												52	173.1	3335	5847	578.4	444.6	1501	654.8	0	0
53	1	Isch/Hypoxic	F	56	L	N	1A	> 1.5 y	HC	HC,NL,GL	HC,MTS	53	506	1282	3129	807.5	1013	2196	393.8	0	0	823.4	0.186	106.6	16.02	0	112.4	0	0	8.128	1911	4.129	0	617.5	15135	6397	851.6	0.031		53	196	2065	1747	304.6	1284	870.3	202.4	0	0
54	1	Febrile	M	41	R	Y	3A	> 1.5 y	BOTH HC & CX	HC,NL,CX,GL	HC,MTS	54																												54	364.9	13018	3878	662	0	908.5	519.2	0	0
55	1	mild CHI	M	53	R	Y	2B	> 1.5 y	BOTH HC & CX	CX,GL,NL,HC,AM	CX,AT HC,MTS	55																												55	464.6	3403	4058	571.3	0	913.7	398.3	0	0
56	1	mild CHI	M	56	L	N	1D	> 1.5 y	HC	AM,HC	HC,AT	56	600.6	4286	3496	810	1732	2009	262.2	0	0	302.6	0	0	0	0	219.5	0	0	0	0	6.096	0	26707	36771	6943	7343	0.021		56	562.6	2140	6951	740.7	2110	5204	452.2	0	0
57	1	?	M	32	R	N	1A	> 1.5 y	HC	HC,AM,NL	HC	57	245.3	5520	11925	153.1	899.7	718.9	101.8	0	0	438.2	0.107	16.06	7.689	5.982	63.81	3.023	0	4.658	847.8	2.366	0	12103	16009	6360	55.45	0.0541		57	346.3	7022	6010	463.8	903.6	2159	267.3	0	0
58	1	Febrile	M	48	R	Y	3A	> 1.5 y	BOTH HC & CX	CX,AM,PRO HC,AM	CX,AT HC,AT	58	131.3	933.6	3654	480.6	3566	3484	135.6	0	109.7	772.3	19.15	21.4	8.26	7.972	208.8	0	0	6.206	754.6	14.27	0	471.5	9643	4788	22086	0.0406		58	144.8	1860	1884	461.7	372.1	1267	149.6	0	0
59	1	Febrile	F	49	L	N	1A	> 1.5 y	HC	HC,NL,GL	HC,MTS	59																												59	110.4	1416	848.4	364.5	283.5	631	114	0	0
60	1	CHI	M	30	R	Y	1A	> 1.5 y	-	GL	-	60	581.2	3965	7419	713.8	3369	3190	490.2	0	0	607.2	32.85	0	7.481	87.97	498.9	3.659	62.31	5.637	1108	13.93	0	428.2	14832	7242	26866	0.0447		60	111.3	6430	6376	382.5	794.8	2748	736.6	0	0
61	1	Infection	M	56	R	N	1A	> 1.5 y	BOTH HC & CX	HC,NL,GL,CX,PRO	CX,AT HC,MTS	61	112.9	16240	3512	175.5	290.1	595.3	116.6	0	0	221.9	0.122	18.41	5.774	6.857	80.48	0	0	5.338	513.3	2.712	0	4070	16824	9369	3496	0.0472		61	397		5969	191.3	827.8	2747	1158	0	0
62	1	CHI	M	27	R	N	1A	> 1.5 y	CX	AM,GL,CX	CX,AT	62	374.5	2454	1664	208.2	344.1	231.8	138.3	0	0	322	0.145	0	7.33	0	62.02	4.109	69.98	6.331	79.78	3.216	0	1954	13666	3558	655.8	0.0398		62	132.3	2226	912.1	205.6	0	228.9	136.6	0	0
	ªHC:hippocampal abnormalities; CX:cortex abnormalities; AHS:hippocampal sclerosis; AM:amyloid bodies; NL:neuron loss; GL:gliosis; PRO:misc. cell proliferation or infiltration; BL:blood; ?:missing information
	*AT:atrophy; MTS:mesial temporal sclerosis; PRO:neoplasm, cystic tissue or infiltrates
[truncated: 44 more columns]
